# Supplementary material for: Changes in GC-MS metabolite profile, antioxidant capacity and anthocyanins content during fermentation of fine-flavor cacao beans from Ecuador
Source: PLoS One. 2024 Mar 1;19(3):e0298909. doi: 10.1371/journal.pone.0298909 (PMC10906890; doi:10.1371/journal.pone.0298909)
Supplement: S1 Table — Data processing, compounds identification and aroma descriptors of the metabolites detected in the headspace of cacao samples at different fermentation times. (XLSX) [file pone.0298909.s001.xlsx]

## Sheet: Table S1
	Table S1. Data processing, compounds identification and aroma descriptors of the metabolites detected in the headspace of cacao samples at different fermentation times
	RT (min)	Compound	Identification method		Average intensity (peak area)							Error range (standard error)							Statistics (p-value)		Log2 (FC) ***						Log2 (FC)						Aroma descriptor
					Fermentation time (days)							Fermentation time (days)									Fermentation time (days)						Fermentation time (days)
					0	1	2**	3	4	5		0	1	2	3	4	5				1	2	3	4	5		1	2	3	4	5
	4.77	1-amino-1-ortho-chlorophenyl-2-(2-quinoxaliny)ethene *	MS		7.78969e+06	8.21867e+06	7.15014e+06	7.88498e+06	7.83363e+06	1.04211e+07		1.15683e+06	1.88928e+06	983229	1.09528e+06	958020	1.83075e+06		0.626805		0.0773403	-0.123593	0.0175425	0.00811486	0.419868		0.0773403	-0.123593	0.0175425	0.00811486	0.419868		NF
	2.26	1-Butanol	MS		0	1.17144e+07	0	0	0	0		0	5.47751e+06	0	0	0	0		0.00984064		#DIV/0!	#DIV/0!	#DIV/0!	#DIV/0!	#DIV/0!		NDZ	NDZ	NDZ	NDZ	NDZ		Fruity, wine
	7.13	1,3-Cyclohexadiene	MS		0	0	0	449041	0	0		0	0	0	197452	0	0		0.00589431		#DIV/0!	#DIV/0!	#DIV/0!	#DIV/0!	#DIV/0!		NDZ	NDZ	NDZ	NDZ	NDZ		NF
	9.05	2-Acetoxytetradecane	MS		1.11057e+06	678949	1.00039e+06	326114	400059	1.50817e+06		392361	372282	583896	112264	196221	686457		0.464436		-0.709922	-0.150736	-1.76785	-1.47301	0.441506		-0.709922	-0.150736	-1.76785	-1.47301	0.441506		NF
	2.13	2-Butanone	MS		0	3.96702e+07	5.73124e+07	1.39457e+07	8.53153e+06	8.88737e+06		0	1.7605e+07	5.12822e+06	3.85629e+06	1.61408e+06	1.69833e+06		0.000503084		#DIV/0!	#DIV/0!	#DIV/0!	#DIV/0!	#DIV/0!		NDZ	NDZ	NDZ	NDZ	NDZ		Ethereal, slightly fruity
	3.5	2-Heptanol	MS		4.43882e+07	3.44944e+07	3.07808e+07	0	2.50641e+07	6.78883e+06		1.77866e+07	1.73077e+07	3.07808e+07	0	1.19819e+07	6.78883e+06		0.29965		-0.363815	-0.528147	#NUM!	-0.824554	-2.70894		-0.363815	-0.528147	NDFT	-0.824554	-2.70894		Citrus, fruity
	5.51	2-Heptanol, acetate	MS		9.11394e+06	3.83729e+06	6.46385e+06	7.67601e+06	2.38572e+06	3.34481e+06		4.98298e+06	667621	2.31561e+06	3.96582e+06	326505	1.26968e+06		0.519924		-1.24799	-0.49568	-0.247718	-1.93365	-1.44615		-1.24799	-0.49568	-0.247718	-1.93365	-1.44615		Fenugreek fruity
	3.44	2-Heptanone	MS		3.49424e+06	1.35944e+07	6.86866e+07	3.68619e+07	2.79696e+07	5.03406e+07		2.09601e+06	4.84035e+06	2.68048e+07	1.04611e+07	1.05007e+07	1.76301e+07		0.0199223		1.95996	4.29698	3.39908	3.00081	3.84867		1.95996	4.29698	3.39908	3.00081	3.84867		Cheese, fruity
	2.84	2-Methyl-5H-dibenz[b,f]-azepine	MS		0	2.33028e+06	3.696e+06	1.97505e+06	0	0		0	96482.9	644843	713657	0	0		2.9154e-05		#DIV/0!	#DIV/0!	#DIV/0!	#DIV/0!	#DIV/0!		NDZ	NDZ	NDZ	NDZ	NDZ		NF
	6.42	2-Nonanone	MS		9.6411e+06	1.38058e+07	5.74512e+07	5.10491e+07	2.88063e+07	3.21274e+07		3.02457e+06	1.34242e+06	1.68027e+07	2.41437e+06	4.37154e+06	8.56685e+06		0.00288517		0.518002	2.57507	2.40461	1.57911	1.73653		0.518002	2.57507	2.40461	1.57911	1.73653		Fruity
	7.23	2-Octanol, acetate	MS		178127	0.488236	0	1.65384e+06	38282	0		35433.3	0.488236	0	487167	38282	0		0.000178975		-18.4769	#NUM!	3.21484	-2.21817	#NUM!		-18.4769	NDFT	3.21484	-2.21817	NDFT		Fruity
	2.07	2-Pentanol	MS		0	2.14894e+07	0	0	0	0		0	6.35704e+06	0	0	0	0		0.000110043		#DIV/0!	#DIV/0!	#DIV/0!	#DIV/0!	#DIV/0!		NDZ	NDZ	NDZ	NDZ	NDZ		Green, banana, fermented, fruity
	3	2-Pentanol, acetate	MS		9.1414e+06	2.71705e+06	0	0	1.47208e+07	0		5.54424e+06	995670	0	0	3.01005e+06	0		0.00758429		-1.75037	#NUM!	#NUM!	0.687368	#NUM!		-1.75037	NDFT	NDFT	0.687368	NDFT		Fruty, herbal
	2.04	2-Pentanone	MS		0	0	1.36499e+07	5.90285e+06	7.51629e+06	7.01258e+06		0	0	2.6988e+06	2.46975e+06	1.43193e+06	1.37105e+06		0.00022006		#DIV/0!	#DIV/0!	#DIV/0!	#DIV/0!	#DIV/0!		NDZ	NDZ	NDZ	NDZ	NDZ		Fruity
	10.16	2-Undecanone	MS		0	176253	262109	1.66522e+06	257860	260676		0	93228.4	83536.5	796648	103774	92795.3		0.0261647		#DIV/0!	#DIV/0!	#DIV/0!	#DIV/0!	#DIV/0!		NDZ	NDZ	NDZ	NDZ	NDZ		Fruity
	2.46	2,3-Butanediol	MS		529906	2.43051e+06	7.24034e+06	3.62683e+06	1.0298e+06	3.48165e+06		177612	1.19466e+06	2.03739e+06	1.00267e+06	1.0298e+06	1.32631e+06		0.00634733		2.19745	3.77225	2.7749	0.958559	2.71596		2.19745	3.77225	2.7749	0.958559	2.71596		Fruity, creamy, buttery
	6.83	2,4-Diacetoxypentane	MS		1.2607e+06	9.57667e+06	0	0	0	0		593330	4.03977e+06	0	0	0	0		0.00407195		2.92529	#NUM!	#NUM!	#NUM!	#NUM!		2.92529	NDFT	NDFT	NDFT	NDFT		NF
	9.86	3-Octen-1-ol	MS		0	0	0	572919	170210	649472		0	0	0	162093	119656	278690		0.0120816		#DIV/0!	#DIV/0!	#DIV/0!	#DIV/0!	#DIV/0!		NDZ	NDZ	NDZ	NDZ	NDZ		Fruity
	5.28	3,6-Heptanedione	MS		6.79271e+06	2.08919e+06	2.10499e+06	1.76996e+06	2.15562e+06	2.10283e+06		5.37208e+06	156945	263554	679902	421700	402190		0.609561		-1.70104	-1.69018	-1.94027	-1.65589	-1.69165		-1.70104	-1.69018	-1.94027	-1.65589	-1.69165		NF
	14.95	4-Hexanoic acid	MS		145688	0	0	0	0	0		36457.5	0	0	0	0	0		1.52826e-05		#NUM!	#NUM!	#NUM!	#NUM!	#NUM!		NDFT	NDFT	NDFT	NDFT	NDFT		Fatty
	2.63	5-Hepten-2-ol	MS		2.67236e+07	8.21113e+06	0	0	0	0		6.52297e+06	5.0026e+06	0	0	0	0		0.000152787		-1.70246	#NUM!	#NUM!	#NUM!	#NUM!		-1.70246	NDFT	NDFT	NDFT	NDFT		NF
	19.97	6-Undecylamine	MS		0	0	0	148913	0	0		0	0	0	50404.8	0	0		0.000480497		#DIV/0!	#DIV/0!	#DIV/0!	#DIV/0!	#DIV/0!		NDZ	NDZ	NDZ	NDZ	NDZ		NF
	1.73	Acetic acid	MS		0	1.09261e+07	3.5431e+07	3.69814e+07	3.05418e+07	1.9909e+07		0	4.0832e+06	1.43114e+07	1.03041e+07	4.32129e+06	4.97444e+06		0.0145069		#DIV/0!	#DIV/0!	#DIV/0!	#DIV/0!	#DIV/0!		NDZ	NDZ	NDZ	NDZ	NDZ		Pungent, sour, vinegar
	14.03	Aromadendrene	MS		0	0	0	178951	0	0		0	0	0	49295	0	0		4.83095e-05		#DIV/0!	#DIV/0!	#DIV/0!	#DIV/0!	#DIV/0!		NDZ	NDZ	NDZ	NDZ	NDZ		Woody
	4.46	Benzaldehyde	MS		1.98852e+07	2.13285e+07	3.47316e+06	3.30769e+06	7.742e+06	1.35264e+07		3.61285e+06	5.55089e+06	888245	1.17272e+06	3.24054e+06	4.66378e+06		0.0151905		0.10109	-2.51737	-2.5878	-1.36092	-0.555913		0.10109	-2.51737	-2.5878	-1.36092	-0.555913		Almond,cherry, fruity
	5.7	Benzeneacetaldehyde	MS		3.88933e+07	8.22035e+07	2.72484e+07	1.8702e+07	4.46713e+07	5.10296e+07		5.4564e+06	1.54805e+07	5.43862e+06	6.07119e+06	1.59961e+07	1.13382e+07		0.0167709		1.07968	-0.513347	-1.05633	0.199828	0.391813		1.07968	-0.513347	-1.05633	0.199828	0.391813		Floral, green
	6.9	Benzeneethanol	MS		3.03254e+06	9.56639e+06	7.74454e+06	1.45293e+07	2.24608e+07	2.40713e+07		2.95797e+06	3.34143e+06	1.96924e+06	6.72099e+06	7.22146e+06	3.32725e+06		0.0615778		1.65745	1.35265	2.26037	2.88881	2.98872		1.65745	1.35265	2.26037	2.88881	2.98872		Floral, rose
	12.09	Benzoic acid, pentyl ester	MS		568143	496475	9.20232e+06	0	61278.3	485481		131364	123880	3.43909e+06	0	61278.3	100214		0.00207593		-0.194532	4.01767	#NUM!	-3.21281	-0.22684		-0.194532	4.01767	NDFT	-3.21281	-0.22684		Floral, green
	1.93	Butanal	MS		7.85755e+07	2.04825e+07	1.23568e+07	1.34597e+07	1.32428e+07	9.56538e+06		6.48269e+07	6.72741e+06	1.23568e+07	5.80078e+06	4.94787e+06	4.99447e+06		0.464134		-1.93969	-2.66877	-2.54543	-2.56887	-3.03819		-1.93969	-2.66877	-2.54543	-2.56887	-3.03819		Pungent cacao, chocolate
	2.86	Butanoic acid	MS		0	0	2.49316e+07	1.05469e+07	1.54857e+07	3.31221e+07		0	0	4.17344e+06	2.98842e+06	6.21229e+06	5.85473e+06		0.000337838		#DIV/0!	#DIV/0!	#DIV/0!	#DIV/0!	#DIV/0!		NDZ	NDZ	NDZ	NDZ	NDZ		Cheese, buttery, fruity
	19.62	Caffeine	MS		0	172331	0	0	33439.7	0		0	66880	0	0	21771.7	0		0.00518265		#DIV/0!	#DIV/0!	#DIV/0!	#DIV/0!	#DIV/0!		NDZ	NDZ	NDZ	NDZ	NDZ		Odorless
	1.53	Carbamic acid	MS		0	103429	371048	0	0	0		0	30929.2	217189	0	0	0		0.0645303		#DIV/0!	#DIV/0!	#DIV/0!	#DIV/0!	#DIV/0!		NDZ	NDZ	NDZ	NDZ	NDZ		NF
	2.64	Cyclohexanol	MS		5.97232e+06	1.24012e+07	7.65791e+06	3.75496e+06	4.83822e+06	6.59991e+06		5.97232e+06	5.17313e+06	2.57995e+06	974217	1.44114e+06	783602		0.64198		1.05412	0.35866	-0.669494	-0.303815	0.144156		1.05412	0.35866	-0.669494	-0.303815	0.144156		Camphoraceous
	8.5	Decanal	MS		0	810778	145442	0	0	0		0	339138	44099.8	0	0	0		0.00581535		#DIV/0!	#DIV/0!	#DIV/0!	#DIV/0!	#DIV/0!		NDZ	NDZ	NDZ	NDZ	NDZ		Orange peel, citrus, floral
	7.96	Epoxylinalol	MS		0	0	0	0	0	31847.7		0	0	0	0	0	31847.7		0.450851		#DIV/0!	#DIV/0!	#DIV/0!	#DIV/0!	#DIV/0!		NDZ	NDZ	NDZ	NDZ	NDZ		Floral, honey
	1.55	Ethanol	MS		1.4899e+07	1.29431e+06	0	0	0	0		9.01162e+06	1.18454e+06	0	0	0	0		0.0734759		-3.52496	#NUM!	#NUM!	#NUM!	#NUM!		-3.52496	NDFT	NDFT	NDFT	NDFT		Alcoholic
	6.28	Ethanone, 1-phenyl *	MS		3.43242e+06	3.76156e+06	3.05957e+06	3.40923e+06	2.70802e+06	3.60332e+06		1.25781e+06	1.17687e+06	832232	671601	489140	1.10281e+06		0.979085		0.132104	-0.165897	-0.00978199	-0.341991	0.0701009		0.132104	-0.165897	-0.00978199	-0.341991	0.0701009		Almond, floral
	21.34	Furan	MS		88586.6	0	0	0	0	0		23065.9	0	0	0	0	0		2.47283e-05		#NUM!	#NUM!	#NUM!	#NUM!	#NUM!		NDFT	NDFT	NDFT	NDFT	NDFT		Ethereal
	3.28	Heptanoic acid	MS		0	0	0	0	2.94509e+06	3.84086e+06		0	0	0	0	687175	1.43812e+06		0.00107539		#DIV/0!	#DIV/0!	#DIV/0!	#DIV/0!	#DIV/0!		NDZ	NDZ	NDZ	NDZ	NDZ		Cheesy
	3.99	Hexanoic acid	MS		0	0	0	0	0	862938		0	0	0	0	0	862938		0.450851		#DIV/0!	#DIV/0!	#DIV/0!	#DIV/0!	#DIV/0!		NDZ	NDZ	NDZ	NDZ	NDZ		Fatty
	6.58	L-Linalool *	MS		6.12541e+06	7.20947e+06	8.47221e+06	1.9662e+07	7.97924e+06	1.13017e+07		1.6082e+06	1.03679e+06	4.91005e+06	7.18722e+06	1.33937e+06	1.97112e+06		0.228744		0.235088	0.467933	1.68253	0.381445	0.883667		0.235088	0.467933	1.68253	0.381445	0.883667		Floral, lavender
	1.69	Methane,thiobis-	MS		7.72735e+06	0	0	0	0	0		3.66269e+06	0	0	0	0	0		0.010977		#NUM!	#NUM!	#NUM!	#NUM!	#NUM!		NDFT	NDFT	NDFT	NDFT	NDFT		Sulfurous
	8.29	Naphthalene	MS		2.85517e+06	3.9502e+06	1.79561e+06	3.69581e+06	1.19454e+06	877168		1.78553e+06	1.91882e+06	337613	1.66095e+06	273971	106015		0.187883		0.468348	-0.6691	0.372314	-1.25712	-1.70265		0.468348	-0.6691	0.372314	-1.25712	-1.70265		Dry, pungent, tarry
	10.26	Nonacosane	MS		0	0	192967	0	54545.8	58403.2		0	0	77784.7	0	54545.8	17001.1		0.00831014		#DIV/0!	#DIV/0!	#DIV/0!	#DIV/0!	#DIV/0!		NDZ	NDZ	NDZ	NDZ	NDZ		NF
	15.56	Octacosane	MS		87993.2	0	0	0	0	0		36929.3	0	0	0	0	0		0.00391519		#NUM!	#NUM!	#NUM!	#NUM!	#NUM!		NDFT	NDFT	NDFT	NDFT	NDFT		NF
	16.6	Octane	MS		0	0	295262	0	125704	206681		0	0	125339	0	60222.5	69195.3		0.020081		#DIV/0!	#DIV/0!	#DIV/0!	#DIV/0!	#DIV/0!		NDZ	NDZ	NDZ	NDZ	NDZ		NF
	2.55	Pentanal	MS		0	857281	3.53451e+06	0	0	0		0	857281	2.1162e+06	0	0	0		0.0847264		#DIV/0!	#DIV/0!	#DIV/0!	#DIV/0!	#DIV/0!		NDZ	NDZ	NDZ	NDZ	NDZ		Fermented, fruity, nutty
	3.83	Pentanoic acid	MS		0	0	584312	1.78816e+06	2.02677e+06	2.21932e+06		0	0	265531	490348	576106	421186		0.00135317		#DIV/0!	#DIV/0!	#DIV/0!	#DIV/0!	#DIV/0!		NDZ	NDZ	NDZ	NDZ	NDZ		Cheesy, Sweaty
	1.82	Peracetic acid	MS		0	0	0	9.24427e+06	1.35979e+07	1.90535e+07		0	0	0	8.20411e+06	5.05216e+06	5.21809e+06		0.0296994		#DIV/0!	#DIV/0!	#DIV/0!	#DIV/0!	#DIV/0!		NDZ	NDZ	NDZ	NDZ	NDZ		Pungent, stinging sour
	2.32	Propanoic acid	MS		0	0	9.02638e+06	1.12968e+07	1.78378e+07	2.99483e+07		0	0	3.5854e+06	2.96316e+06	5.27093e+06	9.04091e+06		0.00591667		#DIV/0!	#DIV/0!	#DIV/0!	#DIV/0!	#DIV/0!		NDZ	NDZ	NDZ	NDZ	NDZ		Pungent acidic and dairy-like
	9.29	Pyridine	MS		0	0	0	0	70078.7	88241.4		0	0	0	0	41456.9	51193.1		0.0503999		#DIV/0!	#DIV/0!	#DIV/0!	#DIV/0!	#DIV/0!		NDZ	NDZ	NDZ	NDZ	NDZ		Fishy
	21.32	Tetramethoxyisoquino(1,2-b)quinazolin-8-one	MS		61057.6	180822	99835.5	148913	79474.9	74221.7		21028	68982.8	21777.3	50404.8	9957.72	16023.4		0.22813		1.56633	0.709382	1.28622	0.380329	0.281669		1.56633	0.709382	1.28622	0.380329	0.281669		NF
	9.29	3-Fromyl-N-methyl-9-[phenylethynyl]dibenzo[2,3-a:5,6-a](1,4)-thiazine	MS		353875	476121	140008	552849	0	0		171376	261799	14434.1	168070	0	0		0.0293188		0.428088	-1.33773	0.643645	#NUM!	#NUM!		0.428088	-1.33773	0.643645	NDFT	NDFT		NF
	13.25	Trimethylacenaphthylene	MS		0	0	0	0	111693	0		0	0	0	0	48029.1	0		0.00485624		#DIV/0!	#DIV/0!	#DIV/0!	#DIV/0!	#DIV/0!		NDZ	NDZ	NDZ	NDZ	NDZ		NF
	2.71	Trimethyltetrahydrofuran	MS		0	3.94063e+06	0	0	0	0		0	3.94063e+06	0	0	0	0		0.450851		#DIV/0!	#DIV/0!	#DIV/0!	#DIV/0!	#DIV/0!		NDZ	NDZ	NDZ	NDZ	NDZ		NF
	10.92	Valencene	MS		0	0	0	1.10267e+06	0	0		0	0	0	865256	0	0		0.213841		#DIV/0!	#DIV/0!	#DIV/0!	#DIV/0!	#DIV/0!		NDZ	NDZ	NDZ	NDZ	NDZ		Citrus, fruity
	11.86	α-Copaene	MS		152077	192266	1.1262e+06	0	280885	616196		53027.8	144914	971419	0	113168	213230		0.459045		0.338303	2.88859	#NUM!	0.885182	2.01859		0.338303	2.88859	NDFT	0.885182	2.01859		Spicy, woody
	*Metabolites used for normalization
	**Sample used as reference for normalization
	***Results of fold change (FC) analysis performed for the comparison of fermented samples vs. unfermented samples expressed as Log2 (FC) values.
	RT = Retention time
	MS = Mass spectrometry
	NDZ = Not detected at time zero
	NDFT = Not detected at the fermentation time
	NF=Not found
