# Supplementary material for: Changes in GC-MS metabolite profile, antioxidant capacity and anthocyanins content during fermentation of fine-flavor cacao beans from Ecuador
Source: PLoS One. 2024 Mar 1;19(3):e0298909. doi: 10.1371/journal.pone.0298909 (PMC10906890; doi:10.1371/journal.pone.0298909)
Supplement: S2 Table — Data processing and compounds identification of the metabolites detected in liquid extracts of cacao samples at different fermentation times. (XLSX) [file pone.0298909.s002.xlsx]

## Sheet: Table S2
	Table S2. Data processing and compounds identification of the metabolites detected in liquid extracts of cacao samples at different fermentation times
	Compound	Identification method		Average intensity (peak area)							Error range (standard error)							Statistics (p-value)		Log2 (FC) ***						Log2 (FC)						Linear retention index (estimated)****
				Fermentation time (days)							Fermentation time (days)									Fermentation time (days)						Fermentation time (days)
				0	1	2	3	4	5**		0	1	2	3	4	5				1	2	3	4	5		1	2	3	4	5
	1H-Indole-3-acetic acid	MS, RI		5.10835e+06	2.30333e+07	1.26429e+07	5.09295e+07	0	1.26668e+07		5.10835e+06	1.43568e+07	1.26429e+07	4.02966e+07	0	1.04904e+07		0.513272		2.17279	1.3074	3.31757	#NUM!	1.31013		2.17279	1.3074	3.31757	NDFT	1.31013		1867
	2-keto-D-gluconic acid	MS, RI		1.9115e+07	1.25803e+07	2.96671e+06	1.31146e+07	0	12482190		9.24929e+06	8.04457e+06	2.96671e+06	1.31146e+07	0	12482190		0.531064		-0.603541	-2.68777	-0.543535	#NUM!	-0.614834		-0.603541	-2.68777	-0.543535	NDFT	-0.614834		2150.73
	2-keto-L-gluconic acid	MS, RI		8.13303e+06	1.11608e+07	2.70618e+06	7.99591e+06	0	5433095		8.13303e+06	6.8607e+06	2.70618e+06	7.99591e+06	0	5433095		0.781787		0.456572	-1.58753	-0.0245305	#NUM!	-0.582018		0.456572	-1.58753	-0.0245305	NDFT	-0.582018		2162
	3-α-Mannobiose *	MS, RI		5.87207e+08	4.90596e+08	7.87089e+08	6.53381e+08	1.04949e+09	5.24068e+08		2.0761e+08	2.31353e+08	2.24451e+08	2.83844e+08	3.67373e+08	3.10756e+08		0.550847		-0.259334	0.422657	0.154054	0.837749	-0.164115		-0.259334	0.422657	0.154054	0.837749	-0.164115		2635.28
	4-Acetyl-3'-(trifluoromethyl)-diphenylamine	MS, RI		0	6.30116e+06	3.22367e+06	2.63624e+07	4.45009e+06	6313931		0	6.30116e+06	3.22367e+06	1.52624e+07	4.45009e+06	6313931		0.282529		#DIV/0!	#DIV/0!	#DIV/0!	#DIV/0!	#DIV/0!		NDZ	NDZ	NDZ	NDZ	NDZ		1865.24
	9,12,15-Octadecatrienoic acid	MS, RI		0	4.20392e+06	0	2.05542e+06	0	3533002		0	4.20392e+06	0	2.05542e+06	0	3533002		0.65148		#DIV/0!	#DIV/0!	#DIV/0!	#DIV/0!	#DIV/0!		NDZ	NDZ	NDZ	NDZ	NDZ		2826.97
	15-Deoxy-12-hydroxy-10-(trifluoromethyl)D(7)-PGA(1) methyl ester	MS, RI		2.52023e+06	1.38233e+06	1.09429e+06	0	0	1727909		2.52023e+06	1.38233e+06	1.09429e+06	0	0	1727909		0.807864		-0.866454	-1.20355	#NUM!	#NUM!	-0.544526		-0.866454	-1.20355	NDFT	NDFT	-0.544526		2608.61
	Acetophenone	MS, RI		2.45665e+08	7.44123e+07	1.99292e+08	8.32971e+07	5.35575e+07	2.14305e+07		2.00586e+08	2.07462e+07	1.71909e+08	3.77072e+07	1.8191e+07	2.14305e+07		0.657255		-1.72308	-0.301812	-1.56035	-2.19753	-3.51896		-1.72308	-0.301812	-1.56035	-2.19753	-3.51896		1869.44
	Aconitic acid	MS, RI		0	0	1.95871e+06	7.18805e+06	0	548935		0	0	1.95871e+06	4.53077e+06	0	548935		0.173751		#DIV/0!	#DIV/0!	#DIV/0!	#DIV/0!	#DIV/0!		NDZ	NDZ	NDZ	NDZ	NDZ		1742.03
	Alanine	MS, RI		4.0673e+06	0	9.16113e+06	0	0	1690002		4.0673e+06	0	9.16113e+06	0	0	1690002		0.62647		#NUM!	1.17145	#NUM!	#NUM!	-1.26705		NDFT	1.17145	NDFT	NDFT	-1.26705		1934.18
	Anhydro-D-sorbitol	MS, RI		2.13388e+08	9.8678e+06	2.96661e+07	8.2957e+06	3.08389e+07	8.31228e+06		1.78667e+08	9.8678e+06	2.96661e+07	8.2957e+06	1.52956e+07	8.31228e+06		0.36444		-4.43461	-2.84659	-4.68497	-2.79066	-4.68209		-4.43461	-2.84659	-4.68497	-2.79066	-4.68209		1844.42
	Anoditol	MS, RI		1.16458e+06	0	0	1.063e+06	2.52214e+06	759787		1.16458e+06	0	0	1.063e+06	2.52214e+06	759787		0.729723		#NUM!	#NUM!	-0.131666	1.11483	-0.616147		NDFT	NDFT	-0.131666	1.11483	-0.616147		1716.88
	Arabinopyranose *	MS, RI		3.42463e+06	5.30869e+06	1.00759e+07	8.415e+06	5.40171e+06	6566679		3.42463e+06	5.30869e+06	1.00759e+07	8.415e+06	5.40171e+06	6566679		0.996291		0.632408	1.55688	1.29701	0.657467	0.939216		0.632408	1.55688	1.29701	0.657467	0.939216		1789.17
	Barbituric acid	MS, RI		4.93405e+07	5.9791e+07	2.88992e+07	6.24578e+07	1.3646e+08	2.43885e+08		2.83129e+07	3.78862e+07	1.74641e+07	5.33777e+06	2.48917e+07	6.76179e+07		0.0181305		0.277157	-0.771739	0.34011	1.46763	2.30536		0.277157	-0.771739	0.34011	1.46763	2.30536		2770.56
	Caffeine	MS, RI		0	4.08164e+07	9.1912e+07	3.51343e+07	0	5.4028e+07		0	2.50255e+07	7.85655e+07	1.19698e+07	0	1.99371e+07		0.552245		#DIV/0!	#DIV/0!	#DIV/0!	#DIV/0!	#DIV/0!		NDZ	NDZ	NDZ	NDZ	NDZ		1840
	Citric acid	MS, RI		1.06607e+09	2.64642e+08	3.47743e+07	4.20614e+08	4.52539e+08	1.94723e+08		8.01447e+08	1.38632e+08	2.26971e+07	1.79503e+08	1.72605e+08	1.21977e+08		0.409659		-2.01019	-4.93814	-1.34174	-1.23619	-2.45281		-2.01019	-4.93814	-1.34174	-1.23619	-2.45281		1814.34
	Cystathionine	MS, RI		783577	0	1.1275e+06	0	0	948611		783577	0	1.1275e+06	0	0	948611		0.737197		#NUM!	0.524985	#NUM!	#NUM!	0.275742		NDFT	0.524985	NDFT	NDFT	0.275742		2098
	Fructose	MS, RI		4.50213e+08	2.77424e+08	8.54344e+08	4.18634e+08	2.75178e+08	1.41361e+08		3.20042e+08	9.10274e+07	6.65491e+08	1.0438e+08	9.7991e+07	5.12911e+07		0.774525		-0.698512	0.92421	-0.104915	-0.710239	-1.67123		-0.698512	0.92421	-0.104915	-0.710239	-1.67123		1804.6
	Fucopyranose	MS, RI		1.96893e+08	5.21734e+06	1.06357e+07	4.3711e+07	3.32546e+07	3.59603e+07		9.16263e+07	5.21734e+06	1.06357e+07	1.84312e+07	1.64669e+07	1.56091e+07		0.0231522		-5.23796	-4.21042	-2.17135	-2.56579	-2.45294		-5.23796	-4.21042	-2.17135	-2.56579	-2.45294		1818.81
	Galactofuranose	MS, RI		1.99637e+07	1.87159e+07	1.46462e+07	4.46143e+07	3.20381e+07	6.54177e+07		1.15069e+07	1.14812e+07	1.46462e+07	7.4353e+06	1.31456e+07	1.08375e+07		0.307995		-0.093113	-0.446849	1.16013	0.68241	1.7123		-0.093113	-0.446849	1.16013	0.68241	1.7123		1912.63
	Galactopyranose	MS, RI		1.05314e+08	9.87e+07	9.77235e+07	2.59921e+08	2.97461e+07	5.97018e+07		2.42723e+07	5.95472e+07	8.93319e+07	1.66143e+08	2.97461e+07	2.42743e+07		0.615389		-0.0935695	-0.107915	1.30338	-1.82392	-0.818847		-0.0935695	-0.107915	1.30338	-1.82392	-0.818847		1887.04
	Galactose	MS, RI		8.74428e+08	6.82353e+07	6.51176e+08	1.69337e+08	9.26655e+07	1.37362e+08		7.01979e+08	3.46794e+07	5.34661e+08	7.76534e+07	3.14367e+07	2.78493e+07		0.507549		-3.67975	-0.425293	-2.36844	-3.23824	-2.67035		-3.67975	-0.425293	-2.36844	-3.23824	-2.67035		1998.03
	Gluconic acid	MS, RI		5.45748e+06	4.12258e+08	1.09285e+08	6.82409e+08	2.87179e+08	2.47568e+08		5.45748e+06	1.74655e+08	6.1271e+07	3.35838e+08	1.83659e+08	3.96593e+07		0.20633		6.23917	4.32372	6.96626	5.71757	5.50345		6.23917	4.32372	6.96626	5.71757	5.50345		1968.06
	Glucose	MS, RI		1.33988e+07	6.92914e+07	1.52236e+07	1.37735e+08	5.56443e+07	1.11583e+08		1.33988e+07	4.2796e+07	1.27853e+07	7.76806e+07	2.31982e+07	1.34699e+07		0.34033		2.37057	0.1842	3.36172	2.05413	3.05793		2.37057	0.1842	3.36172	2.05413	3.05793		1893.88
	Glyceryl-glycoside	MS, RI		1.4584e+06	2.70825e+06	2.29276e+06	0	5.81542e+06	3077424		1.4584e+06	2.70825e+06	2.29276e+06	0	5.81542e+06	3077424		0.836757		0.892976	0.652697	#NUM!	1.9955	1.07734		0.892976	0.652697	NDFT	1.9955	1.07734		2521.6
	Guaiacol-ß-D-glucopyranoside	MS, RI		2.64749e+06	2.6606e+07	2.08953e+06	3.16624e+06	2.85328e+07	1.99415e+07		2.64749e+06	2.41734e+07	2.08953e+06	3.16624e+06	2.85328e+07	1.30856e+07		0.502097		3.32905	-0.341447	0.258144	3.42993	2.91307		3.32905	-0.341447	0.258144	3.42993	2.91307		2722.36
	Gluconic acid, 1,4-lactone	MS, RI		2.21811e+06	3.96549e+06	1.59525e+06	4.93104e+06	0	8646045		2.21811e+06	3.96549e+06	1.59525e+06	4.93104e+06	0	8646045		0.827835		0.838165	-0.475554	1.15256	#NUM!	1.96271		0.838165	-0.475554	1.15256	NDFT	1.96271		2194.67
	Heptacosane	MS, RI		2.17615e+06	0	1.26558e+07	0	0	1.08972e+07		2.17615e+06	0	1.09015e+07	0	0	6.29501e+06		0.399644		#NUM!	2.53995	#NUM!	#NUM!	2.32411		NDFT	2.53995	NDFT	NDFT	2.32411		2697.44
	Hexadecanoic acid	MS, RI		1.10706e+07	0	0	0	0	0		4.77591e+06	0	0	0	0	0		0.00272433		#NUM!	#NUM!	#NUM!	#NUM!	#NUM!		NDFT	NDFT	NDFT	NDFT	NDFT		2592.27
	Hexopyranose	MS, RI		8.58916e+06	2.23565e+06	0	5.68532e+06	0	15694997		8.58916e+06	2.23565e+06	0	5.68532e+06	0	15694997		0.701319		-1.94182	#NUM!	-0.595275	#NUM!	0.869716		-1.94182	NDFT	-0.595275	NDFT	0.869716		2346.79
	Hydromorphone	MS, RI		1.30225e+06	2.20577e+06	0	1.89834e+06	0	2.41384e+06		1.30225e+06	2.20577e+06	0	1.89834e+06	0	2.41384e+06		0.82888		0.76028	#NUM!	0.543736	#NUM!	0.890326		0.76028	NDFT	0.543736	NDFT	0.890326		2345.61
	Lactulose	MS, RI		1.67226e+06	2.73536e+07	1.88209e+07	5.77939e+06	2.202e+07	6.53806e+07		1.67226e+06	1.69438e+07	1.38039e+07	5.77939e+06	1.37304e+07	1.12026e+07		0.103111		4.03186	3.49246	1.78912	3.71894	5.28899		4.03186	3.49246	1.78912	3.71894	5.28899		2587.09
	Maltose	MS, RI		1.27387e+08	4.59547e+07	0	3.08251e+08	6.56179e+07	3.94007e+06		3.60867e+07	3.24737e+07	0	3.03965e+08	5.01566e+07	3.94007e+06		0.563482		-1.47094	#NUM!	1.27488	-0.957061	-5.01486		-1.47094	NDFT	1.27488	-0.957061	-5.01486		2648.02
	Mannose	MS, RI		0	1.50329e+06	1.17182e+07	0	2.85029e+06	8.82802e+06		0	1.50329e+06	1.17182e+07	0	2.85029e+06	8.82802e+06		0.691199		#DIV/0!	#DIV/0!	#DIV/0!	#DIV/0!	#DIV/0!		NDZ	NDZ	NDZ	NDZ	NDZ		1813.42
	Mannopyranose	MS, RI		3.79844e+08	2.5218e+07	2.65594e+08	1.81327e+07	3.01474e+07	4.29838e+07		3.7679e+08	1.54641e+07	1.78822e+08	1.81327e+07	1.86816e+07	1.89397e+07		0.580318		-3.91288	-0.516187	-4.38874	-3.6553	-3.14354		-3.91288	-0.516187	-4.38874	-3.6553	-3.14354		2012.49
	Myo-Inositol	MS, RI		2.49467e+07	2.14178e+08	1.35982e+08	3.65857e+08	3.65212e+08	4.69292e+08		2.49467e+07	1.02042e+08	5.45378e+07	1.19942e+08	8.43081e+07	9.54776e+07		0.072924		3.10189	2.44649	3.87436	3.87181	4.23356		3.10189	2.44649	3.87436	3.87181	4.23356		2110.07
	N-Acetyl glucosamine *	MS, RI		5.33845e+07	2.3004e+07	2.23081e+07	1.68559e+07	5.19268e+07	1.5898e+07		1.27556e+07	1.43581e+07	2.23081e+07	1.68559e+07	4.52096e+07	9.91209e+06		0.598868		-1.21454	-1.25886	-1.66317	-0.0399425	-1.74758		-1.21454	-1.25886	-1.66317	-0.0399425	-1.74758		2461.34
	NI	-		0	0	1.47475e+06	2.54182e+06	0	2.9767e+06		0	0	1.47475e+06	2.54182e+06	0	2.9767e+06		0.606704		#DIV/0!	#DIV/0!	#DIV/0!	#DIV/0!	#DIV/0!		NDZ	NDZ	NDZ	NDZ	NDZ		-
	NI	-		1.3406e+07	7.60869e+07	3.44609e+07	1.29961e+08	1.2409e+08	5.20496e+07		1.3406e+07	7.60869e+07	3.44609e+07	7.55229e+07	7.44754e+07	5.20496e+07		0.718171		2.50477	1.36208	3.27713	3.21044	1.95701		2.50477	1.36208	3.27713	3.21044	1.95701		-
	NI	-		1.5235e+07	1.43758e+06	0	0	0	7.82308e+06		1.5235e+07	1.43758e+06	0	0	0	7.82308e+06		0.576257		-3.40568	#NUM!	#NUM!	#NUM!	-0.961579		-3.40568	NDFT	NDFT	NDFT	-0.961579		-
	NI	-		1.73774e+06	0	2.74852e+06	0	0	706592		1.73774e+06	0	2.74852e+06	0	0	706592		0.660849		#NUM!	0.661443	#NUM!	#NUM!	-1.29826		NDFT	0.661443	NDFT	NDFT	-1.29826		-
	NI	-		2.44476e+06	2.27065e+06	0	1.71108e+06	0	6.49192e+06		2.44476e+06	2.27065e+06	0	1.71108e+06	0	6.49192e+06		0.734662		-0.106585	#NUM!	-0.51478	#NUM!	1.40895		-0.106585	NDFT	-0.51478	NDFT	1.40895		-
	Oleic acid	MS, RI		1.07454e+07	875591	0	6.72399e+06	0	1.34317e+07		1.07454e+07	875591	0	6.72399e+06	0	1.34317e+07		0.688008		-3.61731	#NUM!	-0.676323	#NUM!	0.321928		-3.61731	NDFT	-0.676323	NDFT	0.321928		2233.46
	Pentanedioic acid	MS, RI		2.3483e+06	0	4.09629e+06	3.98709e+06	3.97591e+06	1.7897e+06		2.3483e+06	0	4.09629e+06	3.98709e+06	3.97591e+06	1.7897e+06		0.911536		#NUM!	0.802702	0.763721	0.759671	-0.3919		NDFT	0.802702	0.763721	0.759671	-0.3919		1743.43
	Psicofuranose	MS, RI		0	9.55693e+07	2.82332e+08	1.2956e+08	8.3966e+07	3.31819e+07		0	3.26891e+07	2.42207e+08	3.28816e+07	2.80328e+07	1.93766e+07		0.522867		#DIV/0!	#DIV/0!	#DIV/0!	#DIV/0!	#DIV/0!		NDZ	NDZ	NDZ	NDZ	NDZ		1802.43
	Ribonic acid	MS, RI		7.39543e+06	3.62902e+07	7.45626e+07	3.73317e+07	4.08128e+07	1.97747e+07		7.39543e+06	2.24111e+07	6.67812e+07	2.40312e+07	1.95854e+07	1.21767e+07		0.797577		2.29487	3.33375	2.33569	2.46431	1.41895		2.29487	3.33375	2.33569	2.46431	1.41895		1763.99
	Sorbitol	MS, RI		1.16356e+07	7.9815e+08	8.13152e+08	6.20004e+08	6.83532e+08	5.71262e+08		1.16356e+07	2.48883e+08	3.14746e+08	2.58676e+08	5.1919e+08	1.51656e+08		0.399651		6.10005	6.12691	5.73567	5.8764	5.61754		6.10005	6.12691	5.73567	5.8764	5.61754		1924.22
	Sorbofuranose	MS, RI		6.32574e+07	3.806e+07	3.4268e+07	1.83583e+07	1.42439e+07	4.58703e+06		3.99093e+07	1.5397e+07	3.4268e+07	1.32088e+07	1.42439e+07	4.58703e+06		0.463031		-0.732961	-0.884374	-1.7848	-2.15089	-3.7856		-0.732961	-0.884374	-1.7848	-2.15089	-3.7856		1769.35
	Stearic acid	MS, RI		1.50257e+07	4.57786e+07	8.0364e+06	8.07759e+07	4.72905e+07	7.44391e+07		9.54794e+06	1.3289e+07	8.0364e+06	4.26344e+07	1.63689e+07	3.37387e+07		0.319902		1.60724	-0.902811	2.42649	1.65412	2.30863		1.60724	-0.902811	2.42649	1.65412	2.30863		2781.64
	Tetradecane	MS, RI		592007	4.91626e+06	1.50379e+06	1.26982e+07	3.54524e+06	2508129		592007	4.91626e+06	1.50379e+06	9.39274e+06	3.54524e+06	2508129		0.582312		3.05387	1.34491	4.42286	2.5822	2.08292		3.05387	1.34491	4.42286	2.5822	2.08292		1706.27
	Turanose	MS, RI		0	0	0	4.30833e+06	1.07105e+07	3.36958e+07		0	0	0	4.30833e+06	7.03745e+06	1.17997e+07		0.0216339		#DIV/0!	#DIV/0!	#DIV/0!	#DIV/0!	#DIV/0!		NDZ	NDZ	NDZ	NDZ	NDZ		2673.26
	Tyrosine	MS, RI		0	1.63036e+07	1.73558e+07	0	2.36804e+06	0		0	1.00212e+07	1.06349e+07	0	2.36804e+06	0		0.129901		#DIV/0!	#DIV/0!	#DIV/0!	#DIV/0!	#DIV/0!		NDZ	NDZ	NDZ	NDZ	NDZ		1928.21
	Undecanedioic acid	MS, RI		0	2.78299e+07	4.46777e+06	7.12332e+06	2.25948e+07	2.99134e+07		0	1.82741e+07	4.46777e+06	7.12332e+06	9.27749e+06	1.0341e+07		0.192233		#DIV/0!	#DIV/0!	#DIV/0!	#DIV/0!	#DIV/0!		NDZ	NDZ	NDZ	NDZ	NDZ		1852.54
	Uridine	MS, RI		2.02902e+06	1.2795e+06	0	5.14755e+06	1.38384e+07	1.86695e+07		2.02902e+06	1.2795e+06	0	5.14755e+06	8.58362e+06	1.15449e+07		0.283115		-0.665197	#NUM!	1.3431	2.76983	3.20183		-0.665197	NDFT	1.3431	2.76983	3.20183		2410.71
	Xylitol	MS, RI		645014	1.45407e+07	2.05263e+06	3.0446e+07	3.79087e+07	4.60763e+07		645014	9.00603e+06	2.05263e+06	1.03122e+07	1.70046e+07	1.65741e+07		0.115357		4.49462	1.67007	5.56078	5.87706	6.15855		4.49462	1.67007	5.56078	5.87706	6.15855		1702.22
	(E)-1-(3,5-Dimethoxyphenyl)-2-[4-(Octyloxy)phenyl]ethene	MS, RI		1.72021e+08	1.32476e+08	1.22709e+08	1.70341e+08	5.41773e+08	3.76983e+08		1.09477e+08	3.76387e+07	5.6301e+07	2.985e+07	2.53452e+08	3.29761e+08		0.374792		-0.376853	-0.487346	-0.014163	1.6551	1.13192		-0.376853	-0.487346	-0.014163	1.6551	1.13192		2843.77
	β-Gentiobiose	MS, RI		4.01645e+07	7.94548e+07	7.87995e+06	1.53414e+07	1.89773e+08	1.7509e+08		3.284e+07	3.34168e+07	7.87995e+06	1.53414e+07	5.51086e+07	8.55399e+07		0.041045		0.984214	-2.34966	-1.38849	2.24028	2.1241		0.984214	-2.34966	-1.38849	2.24028	2.1241		2852.57
	(S)-O-methylkreysigine	MS, RI		0	0	3.42712e+07	1.73619e+08	0	1.24158e+08		0	0	1.73793e+07	5.15349e+07	0	1.21344e+08		0.172572		#DIV/0!	#DIV/0!	#DIV/0!	#DIV/0!	#DIV/0!		NDZ	NDZ	NDZ	NDZ	NDZ		2882.94
	*Metabolites used for normalization
	**Sample used as reference for normalization
	***Results of fold change (FC) analysis performed for the comparison of fermented samples vs. unfermented samples expressed as Log2 (FC) values.
	****Estimated values in capillary column DB-5MS
	RI = Retention index
	NDZ = Not detected at time zero
	NDFT = Not detected at the fermentation time
	NI = Not identified
